# Supplementary material for: Comparison of long-read methods for sequencing and assembly of a plant genome
Source: Gigascience. 2020 Dec 21;9(12):giaa146. doi: 10.1093/gigascience/giaa146 (PMC7751402; doi:10.1093/gigascience/giaa146)
Supplement: giaa146_Supplemental_Files [file giaa146_supplemental_files.zip]

Archive with 2 entries (2 files):
- Murigneux_et_al_SupFigures_revision2.pdf
- Murigneux_et_al_SupTable_revision3.xlsx
