# Supplementary material for: Comparison of long-read methods for sequencing and assembly of a plant genome
Source: Gigascience. 2020 Dec 21;9(12):giaa146. doi: 10.1093/gigascience/giaa146 (PMC7751402; doi:10.1093/gigascience/giaa146)
Supplement: giaa146_Supplemental_Files [file giaa146_supplemental_files.zip › Murigneux_et_al_SupTable_revision3.xlsx]

## Sheet: TableS1
Table S1: Illumina genome assembly statistics using SPAdes assembler
Illumina	SPAdes contigs	SPAdes scaffolds
Number of reads	109046265
Read length N50	2x150
Number of bases	31961393885
Estimated coverage	41
Number of contigs (>=10000 bp)	15583	17173
Total length (>= 10000 bp)	337963424	383789695
Number of contigs (>=5000 bp)	30920	31019
Total length (> 5000 bp)	446133906	482680020
Number of contigs (>=1000 bp)	98872	84001
Total length (> 1000 bp)	598082883	599764837
Number of contigs (>=0 bp)	1631183	1615799
Total length	863763587	865192080
N50	23901	24763
NG50	-	10660
L50	4435	4878
Largest contig	169189	220001
Misassemblies	3567	3910
Genome fraction (%)	31.4	35.834
Duplication Ratio	1.012	1.008
BUSCO Complete (%)	64.9	70.5
BUSCO Single copy (%)	58.3	62.7
BUSCO Duplicated (%)	6.6	7.8
BUSCO Fragmented (%)	18.2	15.8
BUSCO Missing (%)	16.9	13.7
Run Time (h)	43
Threads	8
Peak Memory (Gb)	189
Approx Price in AWS EC2 (USD)	103.888
Computing cluster	Delta
The table reports the assembly statistics computed by QUAST (with the parameters --min-contig 10000 --large --fragmented). The percentage of complete BUSCO and the computational resources required are also indicated. The technical specifications of the computing clusters are provided in Table S10.

## Sheet: TableS2
Table S2: ONT genome assembly statistics using Redbean, Flye, Canu, Raven and Masurca assemblers
ONT	Redbean v2.5			Flye v2.5			Canu v1.8			Raven v1.1.6			Masurca v3.3.3
Subset of ONT reads used	Pass	Filtered	All	Pass	Filtered	All	Pass	Filtered	All	Pass	Filtered	All	All + Illumina
Number of reads	1592919	1187358	3129385	1592919	1187358	3129385	1592919	1187358	3129385	1592919	1187358	3129385	3129385
Read length N50	30795	31910	27842	30795	31910	27842	30795	31910	27842	30795	31910	27842	27842
Read length N90	5312	8236	4190	5312	8236	4190	5312	8236	4190	5312	8236	4190	4190
Median read quality	10	9.4	7.2	10	9.4	7.2	10	9.4	7.2	10	9.4	7.2	7.2
Number of bases	16763126396	22388710398	24915207810	16763126396	22388710398	24915207810	16763126396	22388710398	24915207810	16763126396	22388710398	24915207810	24915207810
Estimated coverage	21	28	32	21	28	32	21	28	32	21	28	32	32
Number of contigs (>=10000 bp)	5004	4913	4592	2088	2165	2243	2787	2774	2042	1519	1115	1167	2270
Total length (>= 10000 bp)	753067691	737260108	728522955	807226691	807600104	808021219	778213238	771366182	830608272	731605081	771155099	768452654	793378950
Number of contigs (>=5000 bp)	6100	6353	6020	2481	2576	2607	2892	2838	2103	1519	1115	1167	2495
Total length (> 5000 bp)	761044196	747609034	738690430	810042159	810536585	810604493	778991025	771842774	831017312	731605081	771155099	768452654	796993678
Number of contigs (>=1000 bp)	6490	6828	6637	2793	2835	3113	3039	2943	2198	1519	1115	1167	3094
Total length (> 1000 bp)	762483917	749604963	741040096	810984944	811330035	812196931	779363416	772104099	831238930	731605081	771155099	768452654	796681176
Number of contigs (>=0 bp)	6503	6828	6672	2855	2863	3212	3039	2943	2198	1519	1115	1167	3291
Total length	762491848	749604963	741061486	811026412	811349626	812265872	779363416	772104099	831238930	731605081	771155099	768452654	796816143
N50	639885	689835	747467	1512353	1525033	1488768	705745	716093	1433811	715348	1156232	1035368	1181310
NG50	646581	669299	717090	1739849	1705441	1774658	762877	793866	1671589	705121	1187125	1079717	1347814
L50	267	244	218	96	101	105	238	234	154	280	180	187	153
Largest contig	6964948	13221934	9859293	14236230	14791728	14228412	15898295	9700028	11006454	6369745	9286695	8792015	12706987
Misassemblies	357	272	266	1038	983	1109	675	521	718	1346	1116	1653	25729
Genome fraction (%)	25.9	25.3	25.243	32.619	32.55	32.852	29.923	29.118	30.616	31.286	32.685	33.149	56.073
Duplication Ratio	1.008	1.003	1.003	1.071	1.069	1.074	1.114	1.114	1.134	1.034	1.049	1.051	1.144
BUSCO Complete (%)	55.2	54	52.8	78.1	77.8	79.2	67.8	66	70.1	75.9	78.1	78.6	94.8
BUSCO Single copy (%)	53.2	51.9	51	73	71.8	73.6	61.8	60.6	63.4	71.4	73.2	73.6	79.3
BUSCO Duplicated (%)	2	2.1	1.8	5.1	6	5.6	6	5.4	6.7	4.5	4.9	5	15.5
BUSCO Fragmented (%)	10.3	9.7	10	8.2	7.7	7.3	8.8	8.6	8.5	7.8	7.1	7.6	2.1
BUSCO Missing (%)	34.5	36.3	37.2	13.7	14.5	13.5	23.4	25.4	21.4	16.3	14.8	13.8	3.1
Run Time (h)	6.5	10	10.5	18	26	26	96	120	120	3.5	5	5.5	85
Threads	12	12	12	12	12	12	ND	ND	ND	12	12	12	12
Peak Memory (Gb)	65	107	107	348	780	545	ND	ND	ND	66	79	85	265
Approx Price in AWS EC2 (USD)	15.704	24.16	25.368	65.232	251.472	188.448	ND	ND	ND	59.276	84.68	93.148	205.36
Computing cluster	FlashLite	FlashLite	FlashLite	FlashLite	FlashLite	FlashLite	FlashLite	FlashLite	FlashLite	GPU Wiener	GPU Wiener	GPU Wiener	Delta
The table reports the assembly statistics computed by QUAST for the different assembly methods and the different ONT read subsets. The percentage of complete BUSCO before short read polishing and the computational resources required are also indicated (ND indicates Not Determined). The technical specifications of the computing clusters are provided in Table S10.

## Sheet: TableS3
Table S3: BUSCO genome completeness assessment of ONT long-read assemblies (Redbean, Flye, Canu, Raven) and hybrid assembly (MaSuRCA)
Assembly and polishing method	Assembler	Complete	Complete and single-copy	Duplicated	Fragmented	Missing	Complete (%)	Complete and single-copy (%)	Duplicated (%)	Fragmented (%)	Missing (%)
Assembly	Redbean v2.5	1120	1081	39	213	788	52.8	51	1.8	10	37.2
	Flye v2.5	1679	1560	119	155	287	79.2	73.6	5.6	7.3	13.5
	Canu v1.8	1486	1344	142	180	455	70.1	63.4	6.7	8.5	21.4
	Raven1.1.6	1665	1560	105	161	295	78.6	73.6	5	7.6	13.8
	MaSuRCA v3.3.3	2011	1683	328	44	66	94.8	79.3	15.5	2.1	3.1
Assembly + Racon (x1)	Redbean v2.5	1652	1539	113	151	318	77.9	72.6	5.3	7.1	15
	Flye v2.5	1756	1637	119	128	237	82.8	77.2	5.6	6	11.2
	Canu v1.8	1712	1544	168	150	259	80.7	72.8	7.9	7.1	12.2
	Raven1.1.6	1717	1604	113	136	268	80.9	75.6	5.3	6.4	12.7
	MaSuRCA v3.3.3	1739	1605	134	152	230	82	75.7	6.3	7.2	10.8
Assembly + Racon (x4)	Redbean v2.5	1658	1543	115	138	325	78.1	72.7	5.4	6.5	15.4
	Flye v2.5	1746	1623	123	141	234	82.3	76.5	5.8	6.6	11.1
	Canu v1.8	1728	1570	158	142	251	81.4	74	7.4	6.7	11.9
	Raven1.1.6	1734	1611	123	139	248	81.8	76	5.8	6.6	11.6
	MaSuRCA v3.3.3	1750	1621	129	141	230	82.5	76.4	6.1	6.6	10.9
Assembly + Racon (x4) + Medaka	Redbean v2.5	1809	1636	173	107	205	85.3	77.1	8.2	5	9.7
	Flye v2.5	1879	1686	193	101	141	88.6	79.5	9.1	4.8	6.6
	Canu v1.8	1882	1669	213	89	150	88.7	78.7	10	4.2	7.1
	Raven1.1.6	1877	1697	180	99	145	88.5	80	8.5	4.7	6.8
	MaSuRCA v3.3.3	1887	1707	180	101	133	89	80.5	8.5	4.8	6.2
Assembly + Racon (x4) + Medaka + Pilon	Redbean v2.5	1939	1682	257	50	132	91.4	79.3	12.1	2.4	6.2
	Flye v2.5	2019	1737	282	40	62	95.2	81.9	13.3	1.9	2.9
	Canu v1.8	2009	1672	337	39	73	94.7	78.8	15.9	1.8	3.5
	Raven1.1.6	2009	1732	277	45	67	94.8	81.7	13.1	2.1	3.1
	MaSuRCA v3.3.3	2004	1715	289	46	71	94.5	80.9	13.6	2.2	3.3
Assembly + Racon (x4) + Medaka + Pilon (x2)	Redbean v2.5	1943	1690	253	49	129	91.6	79.7	11.9	2.3	6.1
	Flye v2.5	2020	1740	280	40	61	95.2	82	13.2	1.9	2.9
	Canu v1.8	2012	1668	344	38	71	94.8	78.6	16.2	1.8	3.4
	Raven1.1.6	2010	1735	275	45	66	94.8	81.8	13	2.1	3.1
	MaSuRCA v3.3.3	2003	1711	292	51	67	94.5	80.7	13.8	2.4	3.1
Assembly + Racon (x4) + Medaka + NextPolish	Redbean v2.5	1949	1688	261	50	122	91.9	79.6	12.3	2.4	5.7
	Flye v2.5	2022	1728	294	39	60	95.4	81.5	13.9	1.8	2.8
	Canu v1.8	2014	1646	368	38	69	95	77.6	17.4	1.8	3.2
	Raven1.1.6	2012	1726	286	41	68	94.9	81.4	13.5	1.9	3.2
	MaSuRCA v3.3.3	2011	1708	303	46	64	94.8	80.5	14.3	2.2	3
Assembly + Racon (x4) + Medaka + NextPolish (x2)	Redbean v2.5	1949	1687	262	50	122	91.9	79.5	12.4	2.4	5.7
	Flye v2.5	2023	1731	292	38	60	95.4	81.6	13.8	1.8	2.8
	Canu v1.8	2012	1642	370	39	70	94.8	77.4	17.4	1.8	3.4
	Raven1.1.6	2011	1725	286	41	69	94.8	81.3	13.5	1.9	3.3
	MaSuRCA v3.3.3	2015	1711	304	42	64	95	80.7	14.3	2	3
Assembly + Pilon (x1)	MaSuRCA v3.3.3	2013	1678	335	41	67	94.9	79.1	15.8	1.9	3.2
Assembly + Pilon (x2)		2014	1678	336	41	66	94.9	79.1	15.8	1.9	3.2
Assembly + NextPolish (x1)		2009	1681	328	46	66	94.8	79.3	15.5	2.2	3.2
Assembly + NextPolish (x2)		2011	1683	328	45	65	94.8	79.3	15.5	2.1	3.1
The table reports the number and the percentage of complete, complete and single-copy, complete and duplicated, fragmented and missing BUSCO for different genome assembly methods and polishing steps. BUSCO was performed using the eudicotyledons_odb10 database (2121 genes).

## Sheet: TableS4
Table S4: PacBio genome assembly statistics using Redbean, Flye, Falcon, Canu, Raven and Masurca assemblers
PacBio	Redbean	Flye	Falcon	Canu	Raven	Redbean	Flye	Raven	Redbean	Flye	Falcon	Canu	Raven	Masurca
Subset of reads used	All					Filtered			32x					All + Illumina
Number of reads	3170206					2686835			1212481					3170206
Read length N50	35866					35874			35851					35866
Read length N90	11637					11727			11645					11637
Number of bases	65228232554					58705410850			24960008629					65228232554
Estimated coverage	84					67			32					84
Number of contigs (>=10000 bp)	8347	1961	1333	3049	1730	8287	1935	1726	5034	2075	2230	3406	1519	2456
Total length (>= 10000 bp)	938051156	761045709	870817791	1203770950	878871667	924617486	760252498	872694637	760339206	757892950	827308479	1051588672	815541509	803861696
Number of contigs (>=5000 bp)	10128	2434	1333	3061	1730	10063	2359	1726	6369	2490	2230	3447	1519	2688
Total length (> 5000 bp)	950856654	764345105	870817791	1203846982	878871667	937427306	763226068	872694637	769973821	760788577	827308479	1051882843	815541509	805491764
Number of contigs (>=1000 bp)	10673	3320	1333	3128	1730	10484	3196	1726	6560	3381	2230	3507	1519	3302
Total length (> 1000 bp)	953014207	766778190	870817791	1204049054	878871667	939142991	765601815	872694637	770768851	763481399	827308479	1052040145	815541509	807272431
Number of contigs (>=0 bp)	10690	3569	1333	3128	1730	10485	3436	1726	6560	3598	2230	3507	1519	3477
Total length	953028381	766945205	870817791	1204049054	878871667	939143497	765767977	872694637	770768851	763627823	827308479	1052040145	815541509	807388538
N50	649334	1473453	1383011	2104184	919476	745178	1459757	903302	953319	1258564	684014	1649063	894434	1217902
NG50	1113091	1533820	1614352	5129593	1204537	1226925	1559664	1095015	986623	1277943	759796	2897360	1006116	1379981
L50	259	139	173	106	242	220	132	261	196	157	353	132	235	143
Largest contig	15700357	14238038	10537631	41701159	6931757	18349853	14243439	6556539	8285748	8636246	7700664	23221823	7950677	13197054
Misassemblies	21196	22681	26902	38771	24935	20496	23013	24649	7841	21420	22474	30005	19539	26579
Genome fraction (%)	50.215	53.528	56.132	59.176	53.076	50	53.6	53.217	43	53.052	53.65	56.7	51.258	56.2
Duplication Ratio	1.22	1.12	1.25	1.64	1.22	1.21	1.115	1.22	1.045	1.107	1.204	1.429	1.148	1.155
BUSCO Complete (%)	88.9	94.5	95.5	94.9	93.7	89	94.3	93.6	84.9	94.7	92.9	94.7	92.6	94.9
BUSCO Single copy (%)	78.1	81.4	69.8	42.3	78.8	78.3	81.2	80.3	77.3	82.2	72.9	61.4	81	79.2
BUSCO Duplicated (%)	10.8	13.1	25.7	52.6	14.9	10.7	13.1	13.3	7.6	12.5	20	33.3	11.6	15.7
BUSCO Fragmented (%)	3.3	2.1	1.5	1.7	2.5	2.9	2.3	2.4	3.3	1.8	2.5	1.7	3	2.1
BUSCO Missing (%)	7.8	3.4	3	3.4	3.8	8.1	3.4	4	11.8	3.5	4.6	3.6	4.4	3
Run Time (h)	20	50	ND	74	22	20	50	19	12.5	21	ND	65	6	160
Threads	12	12	ND	12	12	12	12	12	8	12	ND	12	12	12
Peak Memory (Gb)	167	401	ND	ND	185	166	595	169	106	400	ND	ND	89	794
Approx Price in AWS EC2 (USD)	48.32	241.6	ND	ND	372.592	48.32	241.6	321.784	30.2	101.472	ND	ND	101.616	1547.52
Computing cluster	Awoonga	FlashLite	Delta	FlashLite	GPU Wiener	Awoonga	FlashLite	GPU Wiener	Awoonga	FlashLite	Delta	FlashLite	GPU Wiener	Delta
The table reports the assembly statistics computed by QUAST for the different assembly methods and the different PacBio read subsets. The percentage of complete BUSCO before short read polishing and the computational resources required are also indicated (ND indicates Not Determined). The technical specifications of the computing clusters are provided in Table S10.
2230

## Sheet: TableS5
Table S5: PacBio genome assembly statistics and genome completeness assessment before and after Purge Haplotigs
		Primary contigs		Haplotigs
		FALCON-Unzip	Purge Haplotigs	FALCON-Unzip	Purge Haplotigs
QUAST	Number of Contigs	1333	762	2488	569
	Total length (Mb)	871	758	495	112
	Contig N50 (Mb)	1.38	1.59	0.33	0.24
BUSCO	Complete	2026 (95.5%)	2015 (95.0%)	1527 (72.0%)	401 (18.9%)
	Single copy	1481 (69.8%)	1666 (78.5%)	1353 (63.8%)	378 (17.8%)
	Duplicated	545 (25.7%)	349 (16.5%)	174 (8.2%)	23 (1.1%)
	Fragmented	31 (1.5%)	38 (1.8%)	79 (3.7%)	36 (1.7%)
	Missing	64 (3.0%)	68 (3.2%)	515 (24.3%)	1684 (79.4%)
The table compares the QUAST assembly statistics and BUSCO results for the primary contigs and the haplotigs before and after applying the Purge Haplotigs pipeline to the PacBio FALCON-Unzip assembly. BUSCO was performed using the eudicotyledons_odb10 database (2121 genes).

## Sheet: TableS6
Table S6: BUSCO genome completeness assessment of PacBio long-read assemblies (Redbean, Flye, Falcon, Canu, Raven) and hybrid assembly (MaSuRCA)
Assembly method	Polishing	Complete	Complete and single-copy	Duplicated	Fragmented	Missing	Complete (%)	Complete and single-copy (%)	Duplicated (%)	Fragmented (%)	Missing (%)
Falcon	No polishing	1935	1556	379	70	116	91.3	73.4	17.9	3.3	5.4
	Falcon-unzip	2026	1481	545	31	64	95.5	69.8	25.7	1.5	3
	Falcon-unzip + Racon (x1) + Pilon	2021	1509	511	37	64	95.2	71.1	24.1	1.7	3.1
	Falcon-unzip + Racon (x1) + Pilon (x2)	2019	1507	512	39	63	95.2	71.1	24.1	1.8	3
	Falcon-unzip + Racon (x1) + NextPolish	2024	1496	528	36	61	95.4	70.5	24.9	1.7	2.9
	Falcon-unzip + Racon (x1) + NextPolish (x2)	2025	1495	530	34	62	95.5	70.5	25	1.6	2.9
	Falcon-unzip + Pilon	2024	1470	554	35	62	95.4	69.3	26.1	1.7	2.9
	Falcon-unzip + Pilon (x2)	2024	1471	553	35	62	95.5	69.4	26.1	1.7	2.8
	Falcon-unzip + NextPolish	2022	1463	559	39	60	95.4	69	26.4	1.8	2.8
	Falcon-unzip + NextPolish (x2)	2021	1464	557	39	61	95.3	69	26.3	1.8	2.9
Flye v2.5	No polishing	2004	1727	277	44	73	94.5	81.4	13.1	2.1	3.4
	Racon (x1)	1999	1723	276	47	75	94.2	81.2	13	2.2	3.6
	Racon (x2)	2001	1721	280	46	74	94.3	81.1	13.2	2.2	3.5
	Racon (x1) + Pilon	2014	1718	296	40	67	95	81	14	1.9	3.1
	Racon (x1) + Pilon (x2)	2014	1716	298	40	67	94.9	80.9	14	1.9	3.2
	Racon (x1) + NextPolish	2019	1705	314	37	65	95.2	80.4	14.8	1.7	3.1
	Racon (x1) + NextPolish (x2)	2017	1704	313	38	66	95.1	80.3	14.8	1.8	3.1
	Pilon	2003	1713	290	46	72	94.5	80.8	13.7	2.2	3.3
	Pilon (x2)	2005	1718	287	45	71	94.5	81	13.5	2.1	3.4
	Nextpolish	2019	1707	312	39	63	95.2	80.5	14.7	1.8	3
	Nextpolish (x2)	2019	1706	313	37	65	95.2	80.4	14.8	1.7	3.1
Canu v1.9	No polishing	2014	898	1116	37	70	94.9	42.3	52.6	1.7	3.4
	Racon (x1)	2006	1063	943	39	76	94.6	50.1	44.5	1.8	3.6
	Racon (x2)	2005	1049	956	41	75	94.6	49.5	45.1	1.9	3.5
	Racon (x1) + Pilon	2019	1015	1004	32	70	95.2	47.9	47.3	1.5	3.3
	Racon (x1) + Pilon (x2)	2020	1014	1006	34	67	95.2	47.8	47.4	1.6	3.2
	Racon (x1) + NextPolish	2025	968	1057	30	66	95.4	45.6	49.8	1.4	3.2
	Racon (x1) + NextPolish (x2)	2025	966	1059	29	67	95.4	45.5	49.9	1.4	3.2
	Pilon	2014	895	1119	36	71	95	42.2	52.8	1.7	3.3
	Pilon (x2)	2014	884	1130	35	72	95	41.7	53.3	1.7	3.3
	Nextpolish	2014	875	1139	35	72	95	41.3	53.7	1.7	3.3
	Nextpolish (x2)	2014	869	1145	36	71	95	41	54	1.7	3.3
Raven v1.1.6	No polishing	1988	1671	317	53	80	93.7	78.8	14.9	2.5	3.8
	Racon (x1)	1999	1677	322	46	76	94.3	79.1	15.2	2.2	3.5
	Racon (x2)	1996	1658	338	51	74	94.1	78.2	15.9	2.4	3.5
	Racon (x1) + Pilon	2020	1660	360	39	62	95.3	78.3	17	1.8	2.9
	Racon (x1) + Pilon (x2)	2017	1657	360	39	65	95.1	78.1	17	1.8	3.1
	Racon (x1) + NextPolish	2023	1650	373	37	61	95.4	77.8	17.6	1.7	2.9
	Racon (x1) + NextPolish (x2)	2025	1654	371	36	60	95.5	78	17.5	1.7	2.8
	Pilon	2022	1670	352	38	61	95.3	78.7	16.6	1.8	2.9
	Pilon (x2)	2020	1664	356	40	61	95.3	78.5	16.8	1.9	2.8
	Nextpolish	2026	1650	376	37	58	95.5	77.8	17.7	1.7	2.8
	Nextpolish (x2)	2026	1653	373	37	58	95.5	77.9	17.6	1.7	2.8
Redbean v2.5	No polishing	1886	1656	230	70	165	88.9	78.1	10.8	3.3	7.8
	Racon (x1)	1913	1672	241	61	147	90.2	78.8	11.4	2.9	6.9
	Racon (x2)	1917	1668	249	55	149	90.3	78.6	11.7	2.6	7.1
	Racon (x1) + Pilon	1938	1667	271	47	136	91.4	78.6	12.8	2.2	6.4
	Racon (x1) + Pilon (x2)	1937	1665	272	41	133	91.3	78.5	12.8	2.4	6.3
	Racon (x1) + NextPolish	1943	1657	286	44	134	91.6	78.1	13.5	2.1	6.3
	Racon (x1) + NextPolish (x2)	1943	1656	287	44	134	91.6	78.1	13.5	2.1	6.3
	Pilon	1923	1664	259	52	146	90.7	78.5	12.2	2.5	6.8
	Pilon (x2)	1922	1661	261	54	145	90.6	78.3	12.3	2.5	6.9
	Nextpolish	1939	1651	288	46	136	91.4	77.8	13.6	2.2	6.4
	Nextpolish (x2)	1942	1655	287	45	134	91.5	78	13.5	2.1	6.4
MaSuRCA v3.3.3	No polishing	2014	1680	334	45	62	94.9	79.2	15.7	2.1	3
The table reports the number and the percentage of complete, complete and single-copy, complete and duplicated, fragmented and missing BUSCO for different genome assembly methods and polishing steps. BUSCO was performed using the eudicotyledons_odb10 database (2121 genes).

## Sheet: TableS7
Table S7: QUAST assembly statistics using the Illumina short-read assembly as the reference genome
Assembly	stLFR	stLFR_ONT	stLFR_ONT_nextpolish	stLFR_ONT_nextpolish2	stLFR_ONT_pilon	stLFR_ONT_pilon2	stLFR_PacBio	stLFR_PacBio_nextpolish	stLFR_PacBio_nextpolish2	stLFR_PacBio_pilon	stLFR_PacBio_pilon2	ONT_flye	ONT_flye_nextpolish	ONT_flye_nextpolish2	ONT_flye_pilon	ONT_flye_pilon2	ONT_canu	ONT_canu_nextpolish	ONT_canu_nextpolish2	ONT_canu_pilon	ONT_canu_pilon2	ONT_raven	ONT_raven_nextpolish	ONT_raven_nextpolish2	ONT_raven_pilon	ONT_raven_pilon2	ONT_redbean	ONT_redbean_nextpolish	ONT_redbean_nextpolish2	ONT_redbean_pilon	ONT_redbean_pilon2	PB_falcon	PB_falcon_32x	PB_falcon_curated	PB_falcon_racon_nextpolish	PB_falcon_racon_nextpolish2	PB_Falcon_racon_pilon	PB_falcon_racon_pilon2	PB_falcon_nextpolish	PB_falcon_nextpolish2	PB_Falcon_pilon	PB_falcon_pilon2	PB_flye	PB_flye_nextpolish	PB_flye_nextpolish2	PB_flye_pilon	PB_flye_pilon2	PB_canu	PB_canu_nextpolish
# contigs (>= 0 bp)	40789	40789	40789	40789	40789	40789	40789	40789	40789	40789	40789	4453	4453	4453	4453	4453	2978	2978	2978	2978	2978	1644	1644	1644	1644	1644	6474	6474	6474	6474	6474	1333	2230	762	1333	1333	1333	1333	1333	1333	1333	1333	3569	3569	3569	3569	3569	3128	3128
# contigs (>= 1000 bp)	40789	40760	40752	40750	40757	40757	40755	40747	40744	40752	40751	3473	3473	3473	3473	3473	2621	2621	2621	2621	2621	1511	1511	1511	1511	1511	4987	4986	4987	4987	4987	1333	2230	762	1333	1333	1333	1333	1333	1333	1333	1333	3320	3320	3320	3320	3320	3128	3128
# contigs (>= 5000 bp)	14222	14470	14473	14473	14469	14469	14570	14571	14571	14571	14571	2414	2416	2417	2415	2415	2207	2207	2207	2207	2207	1389	1389	1389	1389	1389	3950	3957	3957	3955	3955	1333	2230	762	1333	1333	1333	1333	1333	1333	1333	1333	2434	2440	2441	2438	2438	3061	3061
# contigs (>= 10000 bp)	5065	5332	5331	5331	5332	5332	5446	5445	5444	5446	5446	2073	2077	2077	2075	2075	2061	2060	2060	2060	2060	1357	1357	1358	1357	1357	3265	3268	3268	3267	3267	1333	2230	762	1333	1333	1333	1333	1333	1333	1333	1333	1961	1963	1963	1962	1962	3049	3049
# contigs (>= 25000 bp)	1107	1256	1257	1257	1256	1256	1344	1343	1344	1343	1343	1732	1734	1734	1733	1733	1919	1919	1919	1919	1919	1313	1313	1313	1313	1313	2406	2411	2411	2411	2411	1322	2207	756	1322	1322	1322	1322	1322	1322	1322	1322	1606	1608	1608	1607	1607	3040	3040
# contigs (>= 50000 bp)	526	578	578	578	578	578	600	600	600	600	600	1478	1480	1480	1479	1479	1703	1704	1704	1704	1704	1278	1278	1278	1278	1278	1631	1634	1634	1634	1634	1271	2064	733	1272	1272	1272	1272	1271	1271	1271	1271	1345	1347	1347	1347	1347	2955	2955
Total length (>= 0 bp)	879930553	894389458	895004366	895128006	894669201	894742289	895648012	895603917	895598351	895619171	895620965	798963125	801217199	801235961	800768834	800788902	841796224	844319470	844340709	843816541	843845548	769261687	771300682	771304527	770913858	770922247	708547182	710517295	710515356	710164677	710170177	870817791	827308479	758277953	871108310	871065188	871373832	871331973	870600235	870590293	870605398	870608444	766945205	768732101	768718430	768041408	768043220	1204049054	1204404993
Total length (>= 1000 bp)	879930553	894366447	894973451	895095099	894643251	894716343	895619486	895567483	895558963	895587696	895588498	798449704	800703771	800722534	800255400	800275477	841607105	844130347	844151571	843627438	843656463	769202562	771241559	771245406	770854737	770863119	707858991	709827707	709826736	709476261	709481742	870817791	827308479	758277953	871108310	871065188	871373832	871331973	870600235	870590293	870605398	870608444	766778190	768564896	768551220	767874301	767876110	1204049054	1204404993
Total length (>= 5000 bp)	816886041	832039317	832674080	832798343	832317570	832391195	833471210	833438179	833434150	833451515	833454147	795846381	798105774	798129118	797654792	797674609	840621859	843144791	843165988	842642038	842671050	768910538	770949364	770953178	770562547	770570893	705263651	707262984	707260641	706902954	706907951	870817791	827308479	758277953	871108310	871065188	871373832	871331973	870600235	870590293	870605398	870608444	764345105	766158451	766149893	765459326	765461185	1203846982	1204202834
Total length (>= 10000 bp)	751745340	766968089	767578102	767701755	767253199	767326693	768468395	768425147	768411506	768447236	768450326	793421588	795700544	795717752	795240041	795259241	839611761	842123811	842144986	841621540	841650551	768693270	770731566	770745370	770345020	770353305	700328109	702301411	702298067	701949325	701953111	870817791	827308479	758277953	871108310	871065188	871373832	871331973	870600235	870590293	870605398	870608444	761045709	762842394	762828958	762146252	762148183	1203770950	1204126707
Total length (>= 25000 bp)	695262927	708488100	709122436	709243475	708768859	708840805	709591540	709537168	709559343	709547978	709551316	788086160	790344777	790359706	789893758	789911155	837221775	839736645	839757370	839237580	839266337	768025991	770061734	770065469	769676123	769684206	686212677	688221758	688216617	687899798	687901099	870562702	826794004	758137585	870852756	870809753	871117982	871076183	870345108	870335154	870350384	870353407	755396684	757209560	757196353	756503986	756505761	1203626417	1203981838
Total length (>= 50000 bp)	675706780	685466483	686056574	686173587	685738629	685808023	684044999	684014950	684012351	684026047	684029462	778770459	781032458	781045012	780575088	780590255	829266554	831803183	831822300	831316423	831344054	766815119	768846483	768849987	768462549	768470530	658535345	660458216	660450430	660168362	660166333	868659118	821237208	757290923	868997216	868954597	869261590	869220002	868442536	868432777	868447326	868450388	745855131	747693704	747680554	747023235	747024808	1199991424	1200345578
# contigs	5065	5332	5331	5331	5332	5332	5446	5445	5444	5446	5446	2073	2077	2077	2075	2075	2061	2060	2060	2060	2060	1357	1357	1358	1357	1357	3265	3268	3268	3267	3267	1333	2230	762	1333	1333	1333	1333	1333	1333	1333	1333	1961	1963	1963	1962	1962	3049	3049
Largest contig	30143475	31148326	31161955	31164781	31154114	31155817	31237530	31237115	31237044	31237252	31237356	14111714	14160816	14160981	14157619	14158515	11177537	11204674	11204756	11200496	11200460	8827968	8841718	8841401	8838693	8838505	10018414	10036237	10036050	10031918	10031455	10537631	7700664	10537631	10538596	10538019	10543017	10542142	10531692	10531438	10532425	10532328	14238038	14285668	14285552	14270163	14270174	41701159	41703986
Total length	751745340	766968089	767578102	767701755	767253199	767326693	768468395	768425147	768411506	768447236	768450326	793421588	795700544	795717752	795240041	795259241	839611761	842123811	842144986	841621540	841650551	768693270	770731566	770745370	770345020	770353305	700328109	702301411	702298067	701949325	701953111	870817791	827308479	758277953	871108310	871065188	871373832	871331973	870600235	870590293	870605398	870608444	761045709	762842394	762828958	762146252	762148183	1203770950	1204126707
Reference length	863763587	863763587	863763587	863763587	863763587	863763587	863763587	863763587	863763587	863763587	863763587	863763587	863763587	863763587	863763587	863763587	863763587	863763587	863763587	863763587	863763587	863763587	863763587	863763587	863763587	863763587	863763587	863763587	863763587	863763587	863763587	863763587	863763587	863763587	863763587	863763587	863763587	863763587	863763587	863763587	863763587	863763587	863763587	863763587	863763587	863763587	863763587	863763587	863763587
GC (%)	39.48	39.32	39.33	39.33	39.32	39.32	39.37	39.37	39.37	39.37	39.37	39.33	39.27	39.27	39.24	39.24	39.2	39.15	39.15	39.12	39.13	39.43	39.38	39.38	39.35	39.35	39.38	39.34	39.34	39.3	39.31	39.08	39.04	39.13	39.08	39.08	39.07	39.07	39.09	39.09	39.08	39.08	39.27	39.13	39.13	39.19	39.19	39.08	39.08
Reference GC (%)	39.67	39.67	39.67	39.67	39.67	39.67	39.67	39.67	39.67	39.67	39.67	39.67	39.67	39.67	39.67	39.67	39.67	39.67	39.67	39.67	39.67	39.67	39.67	39.67	39.67	39.67	39.67	39.67	39.67	39.67	39.67	39.67	39.67	39.67	39.67	39.67	39.67	39.67	39.67	39.67	39.67	39.67	39.67	39.67	39.67	39.67	39.67	39.67	39.67
N50	3540919	3523921	3525894	3526293	3524986	3525184	3504721	3504813	3504783	3504806	3504777	1534346	1536781	1536696	1536277	1536345	1405449	1409672	1409596	1408835	1408647	980037	983764	983800	983539	983561	788654	783729	783701	790721	783339	1383011	684014	1585406	1382763	1382626	1383219	1383083	1382578	1382539	1382672	1382763	1473453	1477669	1477703	1475664	1475602	2104184	2104975
NG50	2711217	2751693	2753771	2768691	2752829	2753111	2703782	2703881	2703868	2703893	2703899	1272463	1287743	1287697	1273859	1273818	1358465	1364296	1364308	1363479	1363537	836893	841144	841147	840807	840817	536345	539051	539057	537914	537824	1386908	650332	1386760	1386700	1386636	1387138	1387139	1386677	1386678	1386629	1386643	1220758	1227398	1227428	1225980	1226030	4411815	4413329
N75	1314981	1270490	1271113	1271238	1270804	1270847	1207312	1207309	1207319	1207313	1207313	526679	527491	527524	527205	527207	519203	520767	520739	520428	520424	490000	491908	491894	491736	491762	307915	308379	308380	309014	309026	657784	332343	896908	658005	657933	658108	658084	657657	657659	657578	657573	613170	614798	614811	614206	614257	271887	271980
NG75	281321	367102	367764	368052	367197	367637	330004	330008	330012	330009	330009	325642	333398	333395	332722	332784	474397	484715	484724	483326	483331	342030	347482	347464	347277	347175	64008	66456	66452	65874	65883	667102	292532	640010	667078	667090	671537	671434	666758	666772	666715	666710	290490	294275	294279	292719	292719	1569451	1569951
L50	53	54	54	54	54	54	54	54	54	54	54	122	122	122	122	122	158	158	158	158	158	197	197	197	197	197	213	214	214	213	214	173	353	135	173	173	173	173	173	173	173	173	139	139	139	139	139	106	106
LG50	71	70	70	69	70	70	70	70	70	70	70	147	146	146	147	147	167	166	166	166	166	250	249	249	249	249	339	337	337	338	338	170	381	170	170	170	170	170	170	170	170	170	178	177	177	177	177	53	53
L75	139	144	144	144	144	144	147	147	147	147	147	342	343	343	343	343	408	408	408	408	408	476	476	476	476	476	566	567	567	566	566	401	794	292	401	401	401	401	401	401	401	401	337	337	337	337	337	604	604
LG75	262	242	241	241	242	241	250	250	250	250	250	466	460	460	461	461	444	440	440	441	441	650	645	645	646	646	1442	1415	1415	1419	1419	393	881	397	393	393	392	392	393	393	393	393	517	512	512	514	514	132	132
# misassemblies	19226	22009	22047	22234	22069	22141	19504	19673	19809	19622	19645	28444	23999	24057	24349	24179	30988	26421	26602	26388	26417	27698	22709	23044	22726	22607	23489	18960	19385	18513	18459	27802	26045	22334	28363	28484	28348	28299	27795	27935	27766	27759	23305	22618	22704	22938	22914	38380	38462
# misassembled contigs	2150	2123	2174	2189	2150	2157	2258	2266	2274	2269	2265	1264	1495	1495	1452	1455	1239	1462	1465	1401	1405	1100	1175	1181	1168	1166	1796	1971	1988	1926	1932	1223	2041	704	1225	1225	1224	1223	1223	1225	1222	1223	1626	1628	1623	1632	1635	2553	2556
Misassembled contigs length	705749703	712121638	714901242	715455921	713570720	713894917	716084293	716475680	716586969	716367194	716286952	744951384	769862867	769982420	767245365	767213875	778783556	803466527	803749825	798238945	799074711	735255189	748571364	749210132	747910333	747808523	647838649	652376948	653046215	650767094	650555479	858211328	810243256	751285152	859633399	859641430	859675787	859621389	858794139	859156814	858464553	858530177	748394255	749911643	749659708	749646793	749847430	1157460933	1158091321
# local misassemblies	5657	10531	10329	10322	10288	10210	9286	9063	9136	8977	9004	21401	10893	10834	12385	11612	22898	11720	11764	13216	12424	21179	10650	10638	12044	11305	18399	8938	9077	9964	9322	11929	11773	9658	12298	12345	12516	12434	11779	11838	11808	11795	10133	9732	9747	9681	9630	17041	16658
# scaffold gap ext. mis.	17	1	1	1	1	1	0	0	0	0	0	0	0	0	0	0	0	0	0	0	0	0	0	0	0	0	0	0	0	0	0	0	0	0	0	0	0	0	0	0	0	0	0	0	0	0	0	0	0
# scaffold gap loc. mis.	2600	40	43	41	42	41	20	23	23	21	23	0	0	0	0	0	0	0	0	0	0	0	0	0	0	0	0	0	0	0	0	0	0	0	0	0	0	0	0	0	0	0	1	1	1	1	1	0	0
# possible TEs	152	190	224	230	212	208	306	328	328	318	316	142	316	316	266	288	166	326	340	314	328	136	292	306	232	248	146	256	266	202	210	436	380	346	424	442	444	438	442	432	436	436	368	390	392	368	370	584	600
# unaligned mis. contigs	806	1026	970	969	994	989	949	936	939	941	943	542	347	347	368	366	630	420	422	475	470	180	95	96	101	100	818	539	538	580	566	51	50	19	54	54	51	55	53	53	52	52	101	93	98	95	96	111	114
# unaligned contigs	239 + 4081 part	266 + 4337 part	262 + 4328 part	263 + 4329 part	264 + 4336 part	263 + 4338 part	266 + 4437 part	261 + 4437 part	262 + 4441 part	265 + 4438 part	265 + 4441 part	162 + 1908 part	87 + 1981 part	84 + 1984 part	111 + 1956 part	108 + 1959 part	141 + 1919 part	101 + 1956 part	98 + 1959 part	115 + 1943 part	113 + 1945 part	51 + 1304 part	35 + 1319 part	34 + 1321 part	39 + 1315 part	39 + 1315 part	341 + 2887 part	259 + 2922 part	254 + 2926 part	284 + 2903 part	280 + 2903 part	0 + 1331 part	0 + 2225 part	0 + 760 part	0 + 1331 part	0 + 1331 part	0 + 1331 part	0 + 1331 part	0 + 1331 part	0 + 1331 part	0 + 1331 part	0 + 1331 part	3 + 1901 part	3 + 1900 part	3 + 1903 part	3 + 1896 part	3 + 1897 part	25 + 2982 part	22 + 2989 part
Unaligned length	88097009	150583810	143754554	142837804	146937306	146207632	130831247	129445100	129531996	130159960	130125986	191905196	151502737	151070486	157760856	156410014	219021462	177025543	176638531	184100129	182676559	188728559	152721801	152620651	158264451	157095693	161976699	129183027	129161008	133624074	132526057	148458485	136192161	123718657	148953956	148983178	150165248	150062202	146868974	146960094	147698845	147656851	128057667	123724964	123819012	125857789	125782242	222907529	222277266
Genome fraction (%)	60.575	65.092	65.732	65.799	65.46	65.527	66.929	67.066	67.068	66.98	66.994	66.686	69.734	69.752	69.417	69.489	65.969	68.734	68.751	68.477	68.538	64.647	67.553	67.572	67.253	67.33	61.274	64.318	64.321	64.029	64.114	69.483	68.158	67.862	69.624	69.628	69.509	69.523	69.653	69.66	69.545	69.553	68.456	68.945	68.954	68.676	68.699	71.298	71.361
Duplication ratio	1.268	1.096	1.099	1.099	1.097	1.097	1.103	1.103	1.103	1.103	1.103	1.044	1.07	1.07	1.063	1.064	1.089	1.12	1.121	1.112	1.113	1.039	1.059	1.059	1.054	1.054	1.017	1.032	1.032	1.028	1.028	1.204	1.174	1.083	1.201	1.201	1.201	1.201	1.203	1.203	1.203	1.203	1.071	1.073	1.073	1.073	1.072	1.593	1.593
# N's per 100 kbp	16933.8	3041.69	3039.53	3039.02	3040.56	3040.27	1289.81	1289.97	1290	1289.85	1289.85	0	0	0	0	0	0	0	0	0	0	0	0	0	0	0	0	0	0	0	0	0	0	0	0	0	0	0	0	0	0	0	0.26	0.26	0.26	0.26	0.26	0	0
# mismatches per 100 kbp	374.4	576.07	595.45	602.05	572.81	570.72	489.92	502.45	510.97	481.08	484.09	1526.53	486.54	484.51	645.87	593.3	1616.9	578.27	581.97	723.74	670.3	1524.84	496.11	502.86	642.19	589.27	1463.86	468.93	486.48	577.02	528.71	633.03	656.85	514.37	605.46	610.85	652.84	649.59	601.3	607.59	627.93	628.99	541.45	450.81	455.31	511.4	508.75	882.96	851.99
# indels per 100 kbp	37.55	152.66	119.1	113.96	135.07	131.7	72.24	58.18	57.45	63.73	62.73	588.96	49.09	47.77	88.85	83.49	629.33	69.86	68	113.9	107.69	576.73	50.41	49.15	89.85	84.99	568.81	42.72	41.79	81.11	76.2	82.96	158.07	66.8	62.51	61.73	86.19	84.65	57.42	56.84	68.74	67.84	124.58	42.27	41.93	78.95	77.94	136.48	101.11
Largest alignment	865644	766140	766214	766073	766158	766161	805622	805592	805041	805610	805169	496948	970017	970045	1150953	966431	589296	969468	969511	722534	722695	496112	849380	849012	849203	849267	522188	846671	846377	680262	680877	971048	828452	971048	970221	970214	970265	970235	971018	970803	971040	971041	875601	970094	970114	826848	826808	828090	970349
Total aligned length	536383588	591179710	598459580	599474357	595049527	595843391	625425394	626703147	626616400	626054674	626092911	600258631	641902767	642347281	635323254	636652012	619239440	662721248	663112970	655367020	656741224	578689473	615849294	615974402	610073756	611216822	537252782	571287420	571313568	566654675	567717207	719488553	688499410	632237764	719256760	719188189	718354560	718414454	720798873	720696226	720006848	720047502	630700408	636613980	636517357	633914431	633985966	976778321	977774315
NA50	28574	39357	43250	43338	41342	41509	58648	59232	58929	58835	58895	29842	56563	56556	51705	52811	25940	48200	48051	44746	45817	30158	56047	56036	52631	53995	30902	55976	55283	53569	54711	58145	56909	68093	56429	56210	55991	56129	59105	58728	58432	58547	60434	66039	65896	63625	63747	46968	47121
NGA50	18223	28722	31320	31387	30136	30432	43320	44048	43875	43788	43760	23986	46315	46383	42250	43487	24057	45205	45140	41747	43016	22118	42790	42587	40040	40707	16929	33090	32593	31311	32171	58974	52018	52008	57340	57015	56868	56914	59871	59391	59232	59257	45534	49204	49106	47968	47996	73691	74103
NA75	-	3007	4306	4443	3705	3827	9837	9990	9922	9923	9923	967	8694	8756	7212	7532	-	4752	4800	3466	3721	762	8354	8229	7047	7339	2051	10215	10009	9286	9656	12626	13270	15988	12264	12198	12027	12044	12832	12758	12749	12759	12828	14296	14171	13636	13701	10121	10180
NGA75	-	-	-	-	-	-	-	-	-	-	-	-	-	-	-	-	-	2160	2208	1201	1358	-	-	-	-	-	-	-	-	-	-	13586	8093	-	13283	13211	13164	13163	13758	13686	13696	13704	-	-	-	-	-	40976	41019
LA50	5279	4088	3789	3784	3906	3890	3017	2976	2992	3013	3012	5785	3182	3183	3378	3307	6706	3732	3745	3931	3861	5708	3251	3252	3383	3338	5192	2994	3011	3089	3045	3553	3506	2752	3601	3615	3636	3633	3506	3513	3530	3531	2911	2754	2761	2825	2820	6066	6030
LGA50	7715	5520	5097	5088	5271	5245	3956	3905	3926	3947	3946	7100	3845	3846	4106	4020	7189	3964	3977	4187	4110	7546	4197	4201	4399	4332	8740	4867	4909	5062	4970	3493	3841	3639	3537	3551	3568	3566	3448	3456	3472	3473	3889	3644	3653	3746	3739	3156	3122
LA75	-	18464	16254	16124	17194	17011	10925	10776	10836	10871	10875	32357	11576	11542	12803	12448	-	15901	15897	18233	17653	31146	11299	11379	12283	11976	21920	9814	9940	10313	10077	11113	10711	8182	11402	11452	11500	11481	10964	11020	11026	11017	9452	8771	8813	9061	9042	18509	18457
LGA75	-	-	-	-	-	-	-	-	-	-	-	-	-	-	-	-	-	20867	20786	26223	24922	-	-	-	-	-	-	-	-	-	-	10710	13324	-	10970	11020	11046	11029	10578	10633	10639	10630	-	-	-	-	-	7112	7068
The table reports the assembly statistics computed by QUAST for the different unpolished and polished assemblies. The Illumina short-read assembly generated by SPAdes was used as the reference genome. The BGI + ONT and BGI + PacBio assemblies were polished using the BGI stLFR reads and one or two iterations of NextPolish or Pilon. The ONT Flye, Canu, Raven and Redbean assemblies were polished wit…
[truncated: 15 more columns]

## Sheet: TableS8
Table S8 : K-mer completeness of ONT, PacBio and stLFR assemblies
Technology	Assembly method	Polishing method	k-mer completeness (Illumina reads)	k-mer completeness (stLFR reads)
ONT + Illumina	Redbean v2.5	Racon (x4) + Medaka + Pilon	91.02	89.7
		Racon (x4) + Medaka + Pilon (x2)	91.56	90.23
		Racon (x4) + Medaka + NextPolish	92.3	90.64
		Racon (x4) + Medaka + NextPolish (x2)	92.39	90.73
	Flye v2.5	Racon (x4) + Medaka + Pilon	97.72	96.56
		Racon (x4) + Medaka + Pilon (x2)	98.25	97.08
		Racon (x4) + Medaka + NextPolish	99.01	97.43
		Racon (x4) + Medaka + NextPolish (x2)	99.05	97.47
	Canu v1.8	Racon (x4) + Medaka + Pilon	96.6	95.44
		Racon (x4) + Medaka + Pilon (x2)	97.16	95.99
		Racon (x4) + Medaka + NextPolish	97.86	96.33
		Racon (x4) + Medaka + NextPolish (x2)	97.92	96.4
	Raven1.1.6	Racon (x4) + Medaka + Pilon	96.02	94.75
		Racon (x4) + Medaka + Pilon (x2)	96.56	95.29
		Racon (x4) + Medaka + NextPolish	97.39	95.68
		Racon (x4) + Medaka + NextPolish (x2)	97.48	95.76
	MaSuRCA v3.3.3	No polishing	98.23	97.13
PacBio + Illumina	Redbean v2.5	Pilon	92.54	91.4
		Pilon (x2)	92.64	91.51
		NextPolish	93.46	91.98
		NextPolish (x2)	93.74	92.26
	Flye v2.5	Pilon	97.38	96.13
		Pilon (x2)	97.42	96.18
		NextPolish	98.16	96.57
		NextPolish (x2)	98.19	96.6
	Canu v1.9	Pilon	99.44	99.04
		Pilon (x2)	99.46	99.09
		NextPolish	99.62	99.16
		NextPolish (x2)	99.63	99.19
	Raven1.1.6	Pilon	98.18	97.06
		Pilon (x2)	98.24	97.13
		NextPolish	98.96	97.41
		NextPolish (x2)	99.03	97.48
	Falcon	Pilon	98.5	97.48
		Pilon (x2)	98.52	97.51
		NextPolish	98.96	97.5
		NextPolish (x2)	98.99	97.54
	MaSuRCA v3.3.3	No polishing	98.33	97.26
stLFR	Supernova	No polishing	95.84	94.96
stLFR + ONT	Supernova + TGS-GapCloser	No polishing	96.72	95.77
stLFR + PacBio	Supernova + TGS-GapCloser	No polishing	97.37	96.4
Illumina	SPAdes	No polishing	98.03	96.92
The table reports the estimated assembly completeness as computed using KAT comp by reference to the Illumina or BGI short reads

## Sheet: TableS9
Table S9: stLFR genome assembly statistics using Supernova assembler and TGS-GapCloser gap-closing software
Assembly	Supernova	Supernova_broken	Supernova_GapFilled_ONT	Supernova_GapFilled_ONT_broken	Supernova_GapFilled_PacBio	Supernova_GapFilled_PacBio_broken
# contigs (>= 0 bp)	40789	-	40789	-	40789	-
# contigs (>= 1000 bp)	40789	-	40760	-	40755	-
# contigs (>= 5000 bp)	14222	-	14470	-	14570	-
# contigs (>= 10000 bp)	5065	19954	5332	6022	5446	5717
# contigs (>= 25000 bp)	1107	8231	1256	1859	1344	1612
# contigs (>= 50000 bp)	526	2636	578	1103	600	848
Total length (>= 0 bp)	879930553	-	894389458	-	895648012	-
Total length (>= 1000 bp)	879930553	-	894366447	-	895619486	-
Total length (>= 5000 bp)	816886041	-	832039317	-	833471210	-
Total length (>= 10000 bp)	751745340	594029544	766968089	742770175	768468395	758126937
Total length (>= 25000 bp)	695262927	408039106	708488100	682746118	709591540	699133288
Total length (>= 50000 bp)	675706780	213461983	685466483	657112004	684044999	672955604
# contigs	5065	25448	5332	6392	5446	5881
Largest contig	30143475	517998	31148326	9683794	31237530	23824472
Total length	751745340	620443751	766968089	743361932	768468395	758393635
GC (%)	39.48	39.47	39.32	39.32	39.37	39.37
N50	3540919	35605	3523921	1046570	3504721	1598608
N75	1314981	19850	1270490	390381	1207312	657284
L50	53	4942	54	182	54	120
L75	139	10803	144	462	147	299
# N's per 100 kbp	16933.8	0	3041.69	0	1289.81	0
BUSCO Complete (%)	88.3		92.5		93.5
BUSCO Single copy (%)	77.6		80.6		79.2
BUSCO Duplicated (%)	10.7		11.9		14.3
BUSCO Fragmented (%)	5.6		3		2.5
BUSCO Missing (%)	6.1		4.5		4
BUSCO Complete (%) after Pilon (x1)	-	-	92.7		93.5
BUSCO Single copy (%) after Pilon (x1)	-	-	80.6		78.9
BUSCO Duplicated (%) after Pilon (x1)	-	-	12.1		14.6
BUSCO Fragmented (%) after Pilon (x1)	-	-	3.1		2.7
BUSCO Missing (%) after Pilon (x1)	-	-	4.2		3.8
BUSCO Complete (%) after NextPolish (x1)	-	-	93.2		93.7
BUSCO Single copy (%) after NextPolish (x1)	-	-	80.4		78.7
BUSCO Duplicated (%) after NextPolish (x1)	-	-	12.8		15
BUSCO Fragmented (%) after NextPolish (x1)	-	-	2.6		2.5
BUSCO Missing (%) after NextPolish (x1)	-	-	4.2		3.8
BUSCO Complete (%) after Pilon (x2)	-	-	92.6		93.3
BUSCO Single copy (%) after Pilon (x2)	-	-	80.5		78.7
BUSCO Duplicated (%) after Pilon (x2)	-	-	12.1		14.6
BUSCO Fragmented (%) after Pilon (x2)	-	-	3.2		2.7
BUSCO Missing (%) after Pilon (x2)	-	-	4.2		4
BUSCO Complete (%) after NextPolish (x2)	-	-	93.1		93.6
BUSCO Single copy (%) after NextPolish (x2)	-	-	80.2		78.5
BUSCO Duplicated (%) after NextPolish (x2)	-	-	12.9		15.1
BUSCO Fragmented (%) after NextPolish (x2)	-	-	2.6		2.5
BUSCO Missing (%) after NextPolish (x2)	-	-	4.3		3.9
QUAST analysis was performed using a minimum contig size of 10 kb, the parameters --large --fragmented and --split-scaffolds. QUAST will add split versions of assemblies to the comparison (named <assembly_name>_broken). Assemblies are split by continuous fragments of N's of length ≥ 10. BUSCO was performed using the eudicotyledons_odb10 database (2121 genes) on the stlLFR Supernova assembly, gap-…

## Sheet: TableS10
Table S10: Technical specifications of computing clusters
Computing cluster	Web Link	Attributes of compute nodes
FlashLite	https://rcc.uq.edu.au/flashlite	2 x Xeon E5-2680v3 2.5GHz 12core Haswell processors with 30MB Smart Cache
		16 x 32GB DDR4-2133 ECC LRDIMM modules – total 512GB (256GB per socket)
		2 x 500GB 2.5" 7.2K HDDs as RAID 1 system disk
		3 x 1.6TB Intel P3600 2.5" NVMe (SSD) drives for local data storage
		2 x Mellanox Connect-IB 56Gb/s FDR Single Port Infiniband PCIe3 x8 adapter.
Awoonga	https://rcc.uq.edu.au/awoonga	each with 24 cores, 256 GB memory and 300 GB of disk
Wiener	https://rcc.uq.edu.au/wiener	17 x Dell EMC PowerEdge R740, featuring:
		2 x Intel Xeon Gold 6132 (28 cores per node)
		384 GB DDR4 RAM
		2 x NVIDIA Tesla V100 Accelerator Unit
		1.6 TB Dell EMC NVMe Flash Storage
		100 Gbps Mellanox EDR InfiniBand HCA’s
		Dell EMC ProSupport Plus: (7x24) Technical Support & Assistance.
Delta	http://it.imb.uq.edu.au/hpc	Compute Large Memory delta001-019:
		MEM 256GB (DDR4)
		DISK 1x 60GB MLC
		DISK 2x 250GB 7.2K SATA3
		NIC (57800S) DP 10GbE via LC/OM3
		Compute Huge Memory delta040:
		MEM 1.5TB (DDR4)
		DISK 1x 60GB MLC
		DISK 2x 250GB 7.2K SATA3
		NIC (57800S) DP 10GbE via LC/OM3
BGI Australia		aus-compute-2-7:
		2 x Intel(R) Xeon(R) Gold 5120 CPU @ 2.20GHz
		MEM 447GB (DDR4)
		DISK 1 x 446Gb SCSI Disk
		DISK 1 x 109 Tb SCSI Disk
		aus-compute-2-8:
		2 x Intel(R) Xeon(R) Gold 5120 CPU @ 2.20GHz
		MEM 447GB (DDR4)
		DISK 1 x 446Gb HDDs
		DISK 1 x 109 Tb HDDs

[truncated: 2 more sheets: TableS11, AWS Rate]
